# Supplementary material for: High-income ZIP codes in New York City demonstrate higher case rates during off-peak COVID-19 waves
Source: Front Public Health. 2024 Jun 20;12:1384156. doi: 10.3389/fpubh.2024.1384156 (PMC11222585; doi:10.3389/fpubh.2024.1384156)
Supplement: Supplementary file 1 [file Data_Sheet_1.CSV]

date	HOSPRATE_Bronx	HOSPRATE_Brooklyn	HOSPRATE_Manhattan	HOSPRATE_Queens	HOSPRATE_Staten_Island	HOSPRATE_Citywide	HOSPRATE_10001	HOSPRATE_10002	HOSPRATE_10003	HOSPRATE_10004	HOSPRATE_10005	HOSPRATE_10006	HOSPRATE_10007	HOSPRATE_10009	HOSPRATE_10010	HOSPRATE_10011	HOSPRATE_10012	HOSPRATE_10013	HOSPRATE_10014	HOSPRATE_10016	HOSPRATE_10017	HOSPRATE_10018	HOSPRATE_10019	HOSPRATE_10021	HOSPRATE_10022	HOSPRATE_10023	HOSPRATE_10024	HOSPRATE_10025	HOSPRATE_10026	HOSPRATE_10027	HOSPRATE_10028	HOSPRATE_10029	HOSPRATE_10030	HOSPRATE_10031	HOSPRATE_10032	HOSPRATE_10033	HOSPRATE_10034	HOSPRATE_10035	HOSPRATE_10036	HOSPRATE_10037	HOSPRATE_10038	HOSPRATE_10039	HOSPRATE_10040	HOSPRATE_10044	HOSPRATE_10065	HOSPRATE_10069	HOSPRATE_10075	HOSPRATE_10128	HOSPRATE_10280
3/2020	268.5	208.1	168.0	266.6	157.5	223.4	57.9	224.4	85.2	168.2	91.4	88.7	57.2	173.2	92.9	118.6	69.1	90.2	118.7	121.8	89.7	67.9	151.6	102.5	123.0	106.8	106.1	127.7	206.9	211.4	111.9	223.7	280.2	223.6	298.2	254.6	168.1	371.7	113.8	240.5	105.0	217.1	261.6	128.5	75.3	63.6	195.3	66.6	53.5
4/2020	440.9	302.9	237.9	396.5	265.5	336.9	184.7	285.4	107.5	33.6	34.3	88.7	28.6	199.5	131.9	116.6	64.8	111.0	108.8	108.0	76.9	42.4	121.8	126.4	116.5	113.3	142.1	223.8	305.2	288.7	101.3	448.7	280.2	374.4	494.8	403.3	340.9	627.1	194.6	307.8	140.0	323.8	423.1	248.5	172.0	47.7	160.6	100.8	42.8
5/2020	67.1	45.9	33.5	48.1	48.7	47.8	54.3	42.5	11.1	33.6	11.4		14.3	12.2	33.0	12.1	17.3	13.9	6.6	13.7		25.4	23.0	15.3	12.9	11.3	18.8	36.0	28.4	52.1	16.9	58.8	44.4	50.8	55.5	46.1	30.8	96.5	22.0	81.8	21.9	47.8	61.4	77.1	7.2	47.7	21.7	15.4	10.7
6/2020	22.4	21.5	12.8	18.5	12.2	18.6	7.2	13.3	3.7		11.4			8.7	6.0	6.0		3.5	9.9	9.8	19.2	8.5	13.8	2.2	3.2	1.6	6.8	8.7	7.8	18.9	2.1	17.9	17.1	15.2	34.9	25.6	21.3	34.1	18.4	19.2	8.7	18.4	20.5	8.6	14.3	15.9	13.0	3.4
7/2020	18.7	14.1	10.7	13.6	11.8	14.0	14.5	17.3	7.4		34.3			5.2	9.0	14.1	8.6	6.9	13.2	9.8	12.8	17.0	9.2	4.4	12.9	3.2	3.4	6.5	12.9	11.0	2.1	17.9	13.7	16.9	14.3	8.5	14.2	17.0	14.7	9.6	4.4	14.7	25.0			15.9	4.3	3.4
8/2020	17.6	12.0	7.2	10.9	9.0	11.6	3.6	10.6	5.6			29.6		5.2	3.0		13.0	3.5	3.3	2.0			2.3	2.2	6.5	3.2	3.4	8.7	10.3	6.3	2.1	12.8	17.1	6.8	17.4	13.7	7.1	17.0	11.0	14.4	8.7	22.1	6.8	17.1
9/2020	12.5	14.8	6.2	10.5	8.4	11.2	3.6	10.6						1.7	6.0	4.0	4.3	6.9	6.6	2.0	6.4	8.5		4.4		3.2	6.8	4.4	10.3	9.5		8.9	10.2	6.8	6.3	10.3	11.8	5.7	11.0	14.4	4.4	7.4	11.4			15.9	17.4	3.4
10/2020	16.8	25.9	10.4	17.6	22.9	18.9	10.9	9.3	9.3		11.4			5.2	9.0	6.0	8.6		13.2	9.8		8.5	11.5		6.5	8.1	1.7	10.9	5.2	12.6	8.4	23.0	13.7	15.2	17.4	20.5	16.6	5.7	22.0	24.0	13.1	11.0	9.1	8.6	3.6		17.4	5.1
11/2020	42.5	36.4	26.1	40.2	82.1	39.1	10.9	35.8	11.1	134.6	11.4		14.3	22.7	9.0	14.1	4.3	27.8	9.9	21.6	6.4	25.4	13.8	34.9	32.4	8.1	24.0	39.3	23.3	28.4	6.3	30.7	37.6	44.1	52.3	42.7	21.3	31.2	29.4	9.6	39.4	22.1	50.0	34.3	21.5	15.9	4.3	15.4
12/2020	104.8	92.2	67.0	97.3	140.9	93.6	54.3	152.7	29.6	134.6			14.3	70.0	33.0	40.2	21.6	34.7	26.4	41.2	76.9	25.4	59.7	56.7	48.5	29.1	34.2	55.7	75.0	41.0	23.2	97.2	82.0	106.7	103.1	83.7	73.4	141.9	66.1	134.7	74.4	99.3	84.2	34.3	50.2	111.4	56.4	54.6	32.1
1/2021	167.1	136.0	97.8	149.1	162.8	138.9	83.3	163.3	48.2	67.3	11.4			101.5	78.0	38.2	69.1	76.3	26.4	66.8	38.4	33.9	89.6	56.7	71.2	61.5	54.8	96.0	111.2	137.2	52.8	168.7	112.7	93.2	179.2	136.7	132.6	93.6	91.8	177.9	161.8	121.4	120.5	60.0	32.3	63.6	78.1	64.9	64.2
2/2021	148.1	113.2	84.1	112.7	85.9	111.8	68.8	134.1	31.5	67.3	22.8		14.3	103.2	36.0	46.2	56.2	97.2	26.4	37.3	44.8	25.4	59.7	41.4	48.5	64.7	66.8	87.3	119.0	91.5	40.1	126.6	140.1	130.5	130.1	106.0	123.1	173.1	62.4	81.8	83.1	121.4	120.5	51.4	25.1	31.8	82.4	46.1	21.4
3/2021	120.6	106.4	71.0	114.8	113.6	104.6	39.8	158.0	31.5		22.8		71.5	101.5	54.0	50.3	43.2	79.8	29.7	49.1	25.6	25.4	50.5	41.4	32.4	29.1	25.7	64.4	90.5	78.9	27.4	134.2	88.8	113.5	104.7	94.0	66.3	136.2	84.4	76.9	61.2	84.6	95.5	42.8	32.3	31.8	21.7	22.2
4/2021	69.7	71.3	39.7	73.0	75.6	65.6	18.1	74.3	14.8	67.3	22.8			35.0	21.0	26.1	21.6	27.8	6.6	25.5	32.0	25.4	41.4	6.5	19.4	17.8	24.0	38.2	54.3	55.2	8.4	75.4	102.5	64.4	58.7	34.2	61.6	82.3	25.7	52.9	35.0	73.6	38.7	34.3	28.7	15.9	21.7	10.2
5/2021	22.1	23.3	14.7	23.2	22.3	21.3	18.1	21.2	9.3					12.2	6.0	2.0		10.4	3.3	9.8	12.8	8.5	6.9	2.2	9.7	3.2		16.4	28.4	18.9	10.6	40.9	41.0	20.3	19.0	12.0	9.5	25.5	7.3	33.7	21.9	58.9	18.2	17.1	3.6		8.7	8.5
6/2021	10.6	10.1	5.5	8.8	13.9	9.2		6.6	1.9					5.2	9.0	6.0		3.5	3.3	3.9			2.3	4.4		6.5	1.7	3.3	2.6	6.3	6.3	1.3	6.8	3.4	9.5	3.4	2.4	28.4	14.7	9.6	4.4	7.4	6.8	8.6	3.6		4.3	1.7
7/2021	16.1	16.1	11.4	16.5	24.8	15.8	10.9	23.9	7.4	67.3	11.4	29.6	14.3	22.7	9.0	6.0			6.6	11.8			11.5	4.4	3.2	3.2	10.3	10.9	25.9	22.1	6.3	6.4	13.7	13.6	9.5	8.5	14.2	19.9	22.0	14.4	17.5	18.4	11.4			15.9	8.7	1.7	10.7
8/2021	51.2	41.3	28.7	39.3	55.9	40.8	14.5	33.2	16.7	33.6	22.8		28.6	24.5	24.0	20.1	8.6	10.4	6.6	27.5	19.2	42.4	23.0	10.9	25.9	11.3	10.3	21.8	44.0	26.8	6.3	42.2	51.2	32.2	50.8	32.5	33.1	53.9	29.4	91.4	61.2	66.2	29.6	8.6	21.5	15.9	17.4	25.6
9/2021	37.9	33.8	24.3	29.9	39.5	31.9	14.5	18.6	13.0		22.8	59.1	14.3	10.5	15.0	24.1	8.6	13.9	16.5	9.8	6.4	17.0	18.4	10.9	6.5	11.3	15.4	17.5	25.9	31.5	21.1	38.4	54.7	22.0	57.1	29.1	28.4	39.7	14.7	52.9	65.6	36.8	47.8	8.6	32.3	15.9	4.3	17.1	10.7
10/2021	21.6	22.1	15.2	19.3	27.7	20.2	14.5	38.5	5.6				14.3	15.7	24.0	4.0	8.6	10.4	6.6	2.0	12.8		9.2	6.5	12.9	6.5	8.6	13.1	12.9	20.5	8.4	17.9	20.5	18.6	27.0	18.8	14.2	28.4	7.3	24.0	13.1	29.4	20.5		17.9	15.9	8.7	10.2
11/2021	20.2	20.4	11.2	20.0	30.7	19.0	10.9	10.6	13.0					12.2	6.0	4.0	8.6	10.4	3.3	7.9	19.2	8.5	6.9	4.4	3.2	9.7	6.8	12.0	15.5	9.5		25.6	17.1	5.1	14.3	8.5	16.6	19.9	11.0	28.9	13.1	18.4	13.6	25.7	7.2		8.7	8.5
12/2021	211.9	156.6	120.8	131.4	129.0	150.7	112.3	176.6	64.8		79.9	88.7	28.6	120.7	89.9	58.3	56.2	48.6	39.6	74.6	64.0	59.4	85.0	71.9	55.0	77.7	66.8	95.0	157.8	132.5	67.6	203.3	211.8	113.5	142.7	114.5	142.0	315.0	106.5	192.4	109.3	264.9	106.9	119.9	60.9	63.6	52.1	93.9	21.4
1/2022	336.1	222.5	184.6	197.4	220.3	227.6	130.4	265.5	87.1		22.8		57.2	194.2	146.9	82.4	86.4	135.3	49.4	115.9	89.7	144.2	126.4	93.7	103.6	111.7	106.1	160.4	183.6	220.8	82.3	334.9	239.2	201.6	234.7	208.5	217.8	414.3	190.9	351.1	148.7	261.2	202.4	111.4	125.5	47.7	108.5	133.2	10.7
2/2022	34.6	29.0	20.3	27.7	35.1	28.3	18.1	34.5	22.2	33.6	11.4			19.2	18.0	8.0	4.3	6.9	9.9	13.7	25.6		13.8	8.7	12.9	9.7	15.4	20.7	15.5	15.8	8.4	29.4	20.5	20.3	25.4	17.1	30.8	31.2	36.7	52.9	8.7	14.7	15.9	25.7	21.5		17.4	13.7
3/2022	11.8	9.6	9.3	10.4	15.5	10.5	7.2	4.0	11.1				14.3	10.5	3.0	8.0	13.0	10.4	3.3	2.0	19.2		13.8	8.7	3.2	11.3	6.8	9.8	5.2	6.3	8.4	15.3	10.2	11.9	6.3	10.3	23.7	8.5		28.9	8.7	11.0	2.3		3.6		8.7	6.8
[truncated: 134 more columns]
