# Supplementary material for: High-income ZIP codes in New York City demonstrate higher case rates during off-peak COVID-19 waves
Source: Front Public Health. 2024 Jun 20;12:1384156. doi: 10.3389/fpubh.2024.1384156 (PMC11222585; doi:10.3389/fpubh.2024.1384156)
Supplement: Supplementary file 2 [file Data_Sheet_2.CSV]

date	DEATHRATE_Bronx	DEATHRATE_Brooklyn	DEATHRATE_Manhattan	DEATHRATE_Queens	DEATHRATE_Staten_Island	DEATHRATE_Citywide	DEATHRATE_10001	DEATHRATE_10002	DEATHRATE_10003	DEATHRATE_10004	DEATHRATE_10005	DEATHRATE_10006	DEATHRATE_10007	DEATHRATE_10009	DEATHRATE_10010	DEATHRATE_10011	DEATHRATE_10012	DEATHRATE_10013	DEATHRATE_10014	DEATHRATE_10016	DEATHRATE_10017	DEATHRATE_10018	DEATHRATE_10019	DEATHRATE_10021	DEATHRATE_10022	DEATHRATE_10023	DEATHRATE_10024	DEATHRATE_10025	DEATHRATE_10026	DEATHRATE_10027	DEATHRATE_10028	DEATHRATE_10029	DEATHRATE_10030	DEATHRATE_10031	DEATHRATE_10032	DEATHRATE_10033	DEATHRATE_10034	DEATHRATE_10035	DEATHRATE_10036	DEATHRATE_10037	DEATHRATE_10038	DEATHRATE_10039	DEATHRATE_10040	DEATHRATE_10044	DEATHRATE_10065	DEATHRATE_10069	DEATHRATE_10075	DEATHRATE_10128	DEATHRATE_10280
3/2020	38.7	31.0	22.0	35.5	25.8	31.5		30.5	9.3	0.0	0.0			17.5		18.1			16.5	19.6				24.0		19.4	20.5	24.0	12.9	26.8		30.7	47.8	22.0	41.2	25.6	18.9	56.8	22.0	38.5			40.9	77.1			52.1		0.0
4/2020	238.3	201.5	129.4	224.1	149.3	196.8	47.1	179.2	53.7			0.0		91.0	54.0	56.3	56.2	48.6	62.6	68.7	64.0	42.4	96.5	104.6	68.0	76.1	101.0	173.5	113.8	149.9	50.7	226.3	140.1	176.2	228.4	158.9	149.1	309.3	121.1	269.3	83.1	191.3	293.4	214.2	103.9		108.5	63.2
5/2020	46.1	37.5	28.6	43.0	36.5	38.7	21.7	41.2	11.1	0.0	0.0			31.5		24.1						0.0		26.2	29.1	9.7	27.4	43.7	33.6	20.5	14.8	53.7	23.9	30.5	36.5	41.0	21.3	51.1	33.0	24.0	43.7	47.8	54.6	68.5			52.1	20.5
6/2020	11.4	8.2	6.5	10.2	8.2	9.0		9.3	0.0		0.0				0.0						0.0	0.0				0.0		7.6				7.7		10.2	7.9			31.2		33.7	0.0	22.1	18.2			0.0
7/2020	4.5	3.1	2.7	3.5	2.3	3.3			0.0		0.0			0.0	0.0		0.0	0.0		0.0				0.0	0.0																					0.0		0.0
8/2020	2.6	1.4	1.4	1.5	1.1	1.6	0.0					0.0			0.0		0.0	0.0	0.0				0.0		0.0	0.0	0.0						0.0	0.0	0.0				0.0		0.0			0.0
9/2020	2.2	2.0	1.0	1.3		1.6		0.0							0.0	0.0	0.0		0.0	0.0	0.0	0.0		0.0		0.0	0.0									0.0	0.0		0.0		0.0	0.0	0.0			0.0	0.0
10/2020	1.6	2.8	1.3	1.9	2.9	2.0	0.0	0.0	0.0		0.0			0.0	0.0	0.0	0.0		0.0						0.0		0.0				0.0		0.0		0.0		0.0	0.0	0.0		0.0	0.0		0.0	0.0
11/2020	3.9	4.8	2.6	3.4	10.5	4.2				0.0	0.0			0.0			0.0		0.0		0.0	0.0	0.0			0.0		5.5			0.0	6.4					0.0		0.0			0.0		0.0	0.0	0.0	0.0	0.0
12/2020	11.1	12.6	9.1	12.6	35.5	13.0		14.6		0.0			0.0	12.2		0.0						0.0						13.1				14.1		20.3	17.4	10.3		14.2		24.0		25.8	13.6	0.0		0.0			0.0
1/2021	24.3	28.2	17.6	29.4	37.0	26.3		34.5			0.0			24.5	21.0				0.0	19.6		0.0				8.1	8.6	13.1	20.7	22.1		28.1		27.1	27.0	15.4	11.8	34.1	33.0	57.7	35.0	18.4	15.9			0.0	21.7	20.5
2/2021	30.7	26.9	19.9	27.6	24.2	26.2	18.1	38.5	9.3	0.0	0.0		0.0	22.7		10.1				15.7			18.4	17.4		16.2	17.1	29.5	25.9	23.7	16.9	29.4	34.2	23.7	23.8	22.2	23.7	31.2			30.6		22.7		0.0	0.0	39.1	17.1	0.0
3/2021	24.3	21.4	17.4	22.7	25.0	21.7		41.2	9.3		0.0		0.0	24.5	21.0	16.1	0.0	27.8				0.0	11.5		16.2	12.9	10.3	19.6	15.5	14.2		30.7	30.7	25.4	17.4	18.8	28.4	39.7				22.1	20.5			0.0	26.0
4/2021	14.1	17.4	10.1	16.7	14.9	15.1		27.9		0.0	0.0			14.0	0.0	0.0						0.0			0.0	8.1		21.8	15.5	11.0		20.5		11.9	9.5	8.5						29.4	11.4	0.0		0.0
5/2021	6.1	7.9	4.8	7.3	10.5	7.0	0.0	15.9													0.0	0.0						9.8			0.0	8.9	17.1	10.2					0.0	0.0					0.0		0.0
6/2021	1.8	2.9	1.7	2.6	2.9	2.4			0.0					0.0	0.0			0.0	0.0	0.0			0.0	0.0		0.0	0.0		0.0		0.0								0.0	0.0	0.0			0.0	0.0			0.0
7/2021	1.5	1.4	1.2	1.7	2.1	1.5	0.0	0.0		0.0	0.0	0.0	0.0	0.0	0.0					0.0			0.0	0.0			0.0		0.0	0.0	0.0					0.0	0.0	0.0	0.0		0.0	0.0	0.0			0.0
8/2021	3.0	4.8	2.3	3.5	7.1	3.8	0.0			0.0	0.0					0.0	0.0	0.0	0.0	0.0						0.0					0.0				0.0				0.0	0.0		0.0		0.0	0.0	0.0	0.0	0.0
9/2021	5.1	5.4	2.4	5.5	5.7	4.8			0.0		0.0	0.0	0.0		0.0			0.0	0.0	0.0	0.0	0.0			0.0					9.5	0.0	0.0		0.0	7.9		0.0	0.0	0.0					0.0	0.0	0.0			0.0
10/2021	3.1	3.8	2.0	4.8	5.9	3.7		8.0					0.0			0.0	0.0		0.0		0.0		0.0	0.0		0.0	0.0						0.0	0.0			0.0		0.0	0.0					0.0	0.0	0.0	0.0
11/2021	2.5	3.6	1.2	3.3	6.7	3.0	0.0		0.0					0.0	0.0	0.0		0.0	0.0	0.0	0.0	0.0	0.0	0.0		0.0	0.0	0.0		0.0			0.0	0.0	0.0				0.0		0.0	0.0		0.0	0.0		0.0
12/2021	9.0	10.3	5.4	8.3	9.0	8.5		18.6			0.0	0.0				0.0	0.0					0.0										6.4				0.0		17.0		0.0						0.0			0.0
1/2022	41.2	44.1	30.7	39.0	38.9	39.3	36.2	42.5	20.4		0.0			40.2	27.0	30.2		27.8		15.7	44.8		27.6	19.6	25.9	27.5	18.8	40.4	31.0	31.5	29.6	43.5	54.7	27.1	31.7	18.8	26.0	65.3	40.4	52.9	21.9	29.4	50.0		17.9	0.0	21.7	20.5	0.0
2/2022	12.8	13.2	9.7	12.3	17.6	12.5		18.6		0.0	0.0			14.0			0.0	20.8										7.6		9.5		19.2	0.0	13.6		10.3		19.9					13.6		0.0			10.2
3/2022	3.6	2.9	2.1	2.8	5.0	3.0	0.0						0.0	0.0	0.0	0.0	0.0	0.0			0.0			0.0	0.0	0.0		5.5		0.0	0.0		0.0	0.0	0.0					0.0	0.0	0.0						0.0
[truncated: 134 more columns]
