# Supplementary material for: High-income ZIP codes in New York City demonstrate higher case rates during off-peak COVID-19 waves
Source: Front Public Health. 2024 Jun 20;12:1384156. doi: 10.3389/fpubh.2024.1384156 (PMC11222585; doi:10.3389/fpubh.2024.1384156)
Supplement: Supplementary file 3 [file Data_Sheet_3.CSV]

week_ending	CASERATE_CITY	CASERATE_BX	CASERATE_BK	CASERATE_MN	CASERATE_QN	CASERATE_SI	CASERATE_10001	CASERATE_10002	CASERATE_10003	CASERATE_10004	CASERATE_10005	CASERATE_10006	CASERATE_10007	CASERATE_10009	CASERATE_10010	CASERATE_10011	CASERATE_10012	CASERATE_10013	CASERATE_10014	CASERATE_10016	CASERATE_10017	CASERATE_10018	CASERATE_10019	CASERATE_10021	CASERATE_10022	CASERATE_10023	CASERATE_10024	CASERATE_10025	CASERATE_10026	CASERATE_10027	CASERATE_10028	CASERATE_10029	CASERATE_10030	CASERATE_10031	CASERATE_10032	CASERATE_10033	CASERATE_10034	CASERATE_10035	CASERATE_10036	CASERATE_10037	CASERATE_10038	CASERATE_10039	CASERATE_10040	CASERATE_10044	CASERATE_10065	CASERATE_10069	CASERATE_10075	CASERATE_10128	CASERATE_10280
08/08/2020	20.68	28.77	19.92	17.99	19.12	17.22	7.24	39.83	7.41	0	22.84	0	14.3	19.25	20.99	10.05	38.87	20.82	3.3	19.64	6.4	8.48	27.57	6.54	16.18	14.57	6.85	6.55	7.76	15.77	16.89	28.12	20.5	18.64	33.31	23.92	37.88	14.19	11.01	14.43	13.12	29.43	31.84	0	10.75	31.82	21.7	6.83	10.7
08/15/2020	21.91	30.6	21.72	16.88	19.88	23.94	14.49	10.62	7.41	0	57.1	0	14.3	8.75	38.98	12.06	25.92	17.35	6.59	15.71	0	8.48	11.49	8.72	9.71	14.57	23.97	14.19	25.86	7.89	6.33	24.29	10.25	22.03	26.96	30.76	23.67	14.19	22.02	28.86	13.12	44.15	31.84	8.57	7.17	15.91	21.7	10.25	0
08/22/2020	20.84	26.65	18.32	19.28	21.43	19.53	14.49	21.24	18.53	33.65	34.26	0	0	17.5	20.99	26.13	8.64	6.94	13.19	21.61	12.81	8.48	9.19	6.54	16.18	11.33	8.56	13.1	41.38	20.51	16.89	29.4	13.67	22.03	22.2	30.76	35.51	28.38	22.02	38.47	26.24	33.11	27.29	17.14	28.67	15.91	4.34	6.83	0
08/29/2020	21.5	28.7	22.81	17.74	18.55	19.74	7.24	10.62	20.38	0	22.84	59.14	14.3	12.25	26.98	14.07	17.28	6.94	13.19	29.46	12.81	0	18.38	15.26	16.18	1.62	5.14	17.46	12.93	14.2	10.56	23.01	23.92	32.19	30.13	20.51	28.41	14.19	14.68	24.05	56.86	11.04	45.49	8.57	14.34	31.82	13.02	10.25	0
09/05/2020	21.71	21.15	24.26	16.76	20.41	32.76	32.59	7.97	20.38	67.29	45.68	147.85	14.3	14	14.99	22.11	30.23	13.88	3.3	15.71	0	0	11.49	19.62	9.71	9.71	10.27	14.19	28.45	22.08	12.67	12.78	13.67	18.64	23.79	23.92	18.94	11.35	14.68	38.47	34.99	7.36	18.2	8.57	14.34	0	26.04	17.08	0
09/12/2020	25.5	24.68	28.4	22.23	23.78	31.71	43.46	6.64	53.73	0	22.84	0	28.61	41.99	23.99	16.08	43.19	31.23	23.07	21.61	0	33.93	27.57	30.52	38.84	8.09	10.27	32.74	18.1	25.24	19	19.18	27.33	15.25	23.79	11.96	14.2	22.7	25.7	19.24	34.99	0	29.57	8.57	28.67	0	21.7	10.25	0
09/19/2020	31.63	26.3	40	28.73	27.82	30.45	25.35	22.57	62.99	67.29	79.93	29.57	42.91	38.49	17.99	24.12	51.83	20.82	39.56	35.36	12.81	76.33	43.66	50.14	16.18	37.23	29.1	20.74	20.69	22.08	10.56	23.01	10.25	33.88	17.45	37.6	14.2	8.51	36.71	14.43	43.74	18.4	22.74	17.14	50.18	47.74	30.38	23.91	21.4
09/26/2020	40.82	32.72	58.48	31.19	32.08	44.31	10.86	25.22	59.28	134.58	22.84	59.14	42.91	33.25	17.99	34.17	64.79	38.17	52.74	49.1	44.83	59.37	43.66	21.8	12.95	45.32	30.82	31.65	33.62	23.66	21.11	21.73	13.67	22.03	20.62	35.89	21.31	5.68	62.4	14.43	56.86	22.07	27.29	25.7	53.77	31.82	34.72	18.78	42.8
10/03/2020	48.78	32.36	69.92	34.44	44.72	52.3	36.21	19.91	57.43	33.65	34.26	59.14	28.61	19.25	38.98	34.17	60.47	38.17	56.04	47.14	32.02	59.37	29.87	19.62	19.42	32.37	29.1	32.74	33.62	17.35	44.33	24.29	47.83	42.36	60.27	44.43	14.2	45.4	22.02	19.24	30.62	40.47	54.59	8.57	32.26	47.74	56.41	22.2	32.1
10/10/2020	48.58	38.15	65.55	31.68	46.14	57.76	39.84	35.85	29.64	100.94	79.93	29.57	57.21	28	35.98	30.15	69.11	13.88	46.15	53.03	25.62	50.89	25.27	23.98	16.18	21.04	15.41	21.83	25.86	28.39	23.22	29.4	20.5	45.74	20.62	56.39	52.08	28.38	33.04	24.05	56.86	11.04	50.04	17.14	25.09	0	34.72	34.15	10.7
10/17/2020	49.05	44.14	58.05	40.34	45.52	61.75	32.59	30.54	70.4	100.94	34.26	29.57	42.91	50.74	41.98	52.27	73.43	24.29	59.34	37.32	38.43	8.48	43.66	15.26	35.6	29.13	23.97	33.84	36.21	36.28	46.44	49.86	27.33	60.99	44.41	54.68	42.61	62.43	69.74	28.86	39.36	33.11	25.02	0	53.77	79.56	39.05	23.91	10.7
10/24/2020	60.06	53.8	65.2	48.5	60.92	86.53	50.7	50.45	53.73	33.65	22.84	59.14	71.52	38.49	44.97	84.43	60.47	41.64	69.22	58.93	64.05	50.89	45.95	69.75	84.15	35.61	34.24	39.29	33.62	23.66	46.44	63.92	44.41	50.83	60.27	58.1	63.92	34.05	47.72	14.43	61.23	18.4	38.67	51.41	78.86	63.65	43.39	35.86	10.7
10/31/2020	66.45	65.58	64.46	58.64	61.27	131.05	36.21	55.76	64.84	201.88	0	29.57	71.52	59.49	62.96	74.38	138.22	48.58	72.52	58.93	108.88	76.33	55.14	56.68	77.68	48.56	37.66	52.39	43.97	42.59	48.55	57.53	37.58	105.04	42.82	54.68	89.96	36.89	55.06	67.33	56.86	47.83	54.59	119.95	57.35	31.82	82.45	63.18	32.1
11/07/2020	104.14	100.62	100.12	91.73	97.61	209.6	105.02	79.66	59.28	134.58	114.19	147.85	42.91	82.24	89.95	128.65	138.22	83.28	161.52	88.39	140.91	42.41	98.8	69.75	100.34	53.41	87.31	77.49	67.25	74.14	80.22	60.08	119.58	113.51	122.12	112.79	61.55	62.43	128.48	48.09	122.46	114.05	122.82	51.41	121.87	206.86	147.54	111	64.2
11/14/2020	151.1	145.89	126.29	143.61	153.83	312.72	202.8	136.74	146.36	168.23	194.13	295.7	157.34	174.97	125.93	166.85	142.54	114.51	158.23	190.52	185.74	101.78	209.09	113.35	139.18	116.54	128.4	122.24	106.04	127.77	118.22	125.28	85.41	152.48	196.67	189.69	153.88	139.05	198.22	67.33	139.95	91.98	238.82	85.68	111.11	111.38	151.88	112.71	85.6
11/21/2020	170.74	183.82	149.58	152.7	163.41	341.91	170.21	138.07	179.7	471.04	91.35	118.28	328.97	188.97	170.9	142.73	181.41	142.27	247.23	231.77	211.36	144.18	98.8	102.45	155.36	114.92	145.52	142.98	111.21	123.04	90.77	104.83	136.66	184.67	212.53	227.28	172.81	130.53	198.22	86.57	231.8	143.48	179.68	25.7	100.36	206.86	143.2	131.49	117.69
11/28/2020	197.39	206.81	171.41	173.51	195.62	399.04	137.62	161.97	140.8	403.75	228.38	236.56	143.03	208.22	149.91	166.85	190.05	197.79	125.26	235.7	147.31	203.55	160.84	180.92	181.25	168.33	131.82	168.09	170.7	157.74	126.66	185.36	194.74	193.14	206.18	247.79	220.16	119.18	209.23	81.76	201.18	176.6	218.35	154.22	186.39	206.86	195.27	143.45	74.9
12/05/2020	285.17	290.79	259.11	223.67	288.84	601.5	260.75	234.99	188.97	336.46	239.8	118.28	228.85	208.22	167.9	199.01	241.88	229.02	204.38	239.63	217.76	169.63	268.83	213.62	223.33	160.24	147.23	192.1	212.08	192.45	217.44	239.05	283.57	286.33	306.1	275.13	279.34	238.37	359.74	211.61	183.69	139.8	300.23	162.78	186.39	254.59	208.29	244.2	171.19
12/12/2020	299.13	298.9	279.03	229.14	328.68	507.41	191.94	381.03	183.41	437.4	353.99	295.7	157.34	230.97	158.91	201.02	185.73	180.44	187.9	300.52	192.14	203.55	193	191.82	197.44	195.85	142.09	203.01	188.8	167.21	232.21	213.49	249.4	316.82	299.76	333.23	288.81	263.9	245.94	250.08	223.05	242.82	288.86	128.51	211.48	302.33	216.97	199.8	149.79
12/19/2020	305.85	300.24	297.51	232.88	330.1	502.16	271.61	371.73	201.93	538.34	239.8	236.56	257.46	257.21	206.88	176.9	211.64	260.25	201.08	312.3	345.86	212.03	222.87	196.18	216.86	157	195.17	184.46	191.39	165.63	208.99	272.29	174.24	228.72	253.76	345.19	303.02	263.9	253.28	187.56	231.8	220.74	268.39	68.54	243.74	143.21	286.4	228.83	139.09
12/26/2020	325.96	313.85	324.07	220.67	360.94	566.85	188.32	347.84	166.74	201.88	262.64	147.85	257.46	215.22	185.89	199.01	203.01	253.31	141.75	196.42	236.98	195.07	188.41	161.31	200.67	118.16	179.76	163.72	253.46	153.01	208.99	235.22	245.99	266	279.14	314.43	340.89	269.58	216.58	206.8	218.68	235.46	338.9	154.22	189.97	302.33	238.67	227.12	246.09
01/02/2021	399.89	432.24	366.54	256.4	451.8	727.93	210.05	351.82	179.7	370.11	251.22	354.84	243.15	257.21	236.86	192.98	151.17	263.72	191.19	269.09	288.22	237.48	211.39	213.62	320.43	181.28	191.74	191.01	235.36	190.87	198.44	301.69	252.82	321.91	361.61	403.3	421.38	303.63	234.93	302.98	275.54	272.25	345.72	128.51	250.9	302.33	290.74	230.54	299.59
01/09/2021	523.35	570.79	485.92	377.11	574.66	840.71	463.55	512.46	281.6	1177.61	388.25	266.13	386.19	369.2	329.81	301.53	293.71	357.4	290.08	481.22	397.1	390.14	360.73	283.38	398.11	323.72	251.66	275.05	390.54	414.86	318.77	438.48	389.48	447.28	464.7	483.61	539.75	360.39	407.46	428.02	275.54	412.06	470.81	359.84	329.76	477.36	433.94	300.55	278.19
01/16/2021	479.97	539.98	469.94	332.29	519.29	674.17	282.47	407.58	300.12	874.8	228.38	236.56	228.85	281.71	326.81	295.5	406.01	395.57	283.49	347.66	301.03	245.96	291.8	207.08	226.57	218.51	234.54	270.68	318.12	343.88	259.66	403.96	324.57	328.68	442.5	432.35	549.22	380.25	480.87	322.22	432.98	250.18	489.01	334.14	365.6	381.89	368.85	314.21	299.59
01/23/2021	457.01	536.38	435.91	336.77	490.67	585.96	329.55	469.98	287.16	201.88	205.54	384.41	371.88	363.95	311.82	239.22	384.41	326.18	234.04	300.52	275.41	322.29	314.78	252.86	275.11	236.31	234.54	311.07	310.36	413.28	268.1	407.8	368.98	398.15	425.05	406.71	414.28	448.35	429.48	322.22	376.13	364.23	545.87	231.33	258.07	318.24	290.74	303.97	203.29
01/30/2021	437.59	520.66	427.36	339.1	463.69	458.48	293.34	390.32	402.02	639.28	411.09	354.84	271.76	484.68	296.82	259.32	345.54	367.81	260.42	269.09	390.69	364.7	323.97	222.34	255.7	220.13	217.42	321.98	393.13	339.15	253.32	423.14	368.98	406.62	410.78	423.8	447.42	360.39	436.82	274.13	441.73	408.38	438.97	145.65	275.99	318.24	308.1	283.48	256.79
02/06/2021	350.88	434.28	340.83	273.65	360.76	373.84	286.1	310.66	231.58	235.52	125.61	147.85	400.49	306.21	188.89	221.12	241.88	364.34	194.49	219.99	172.93	288.37	197.6	161.31	213.62	249.26	222.56	242.31	354.33	290.25	225.88	379.67	348.48	304.96	315.62	316.14	400.08	326.33	278.98	240.46	258.04	356.87	502.66	102.81	154.13	334.15	277.72	268.11	128.39
02/13/2021	338.65	432.8	324.58	259.53	342.26	387.49	260.75	319.96	222.31	336.46	239.8	88.71	200.24	348.2	173.9	229.16	233.24	277.6	234.04	271.06	192.14	127.22	241.26	156.95	187.73	181.28	193.45	204.1	263.81	282.36	170.99	354.11	324.57	321.91	318.79	343.49	336.16	391.6	190.88	288.55	205.56	353.19	420.78	77.11	161.3	238.68	238.67	244.2	299.59
02/20/2021	299.63	361.3	288.02	235.65	312.75	335.19	170.21	330.58	231.58	302.81	376.83	354.84	214.55	320.2	173.9	197	198.69	211.67	207.67	249.45	185.74	84.81	181.52	156.95	142.41	176.43	157.5	235.76	237.95	212.95	177.33	268.46	252.82	321.91	344.17	307.6	324.32	289.44	201.89	201.99	236.17	213.39	368.46	145.65	150.54	190.94	221.31	213.46	171.19
02/27/2021	327.15	384.29	327.32	254.86	336.09	361.03	231.77	337.22	253.81	269.17	205.54	206.99	171.64	297.46	170.9	227.15	224.6	260.25	240.64	237.66	236.98	161.15	284.91	189.64	113.28	174.81	157.5	268.5	292.26	198.76	170.99	360.5	290.4	330.38	339.41	328.11	371.67	380.25	264.3	226.03	244.92	334.8	307.05	171.35	132.62	127.3	277.72	194.68	117.69
03/06/2021	315.58	344.8	313.45	244.73	329.26	417.52	228.15	342.53	261.22	168.23	319.74	88.71	257.46	304.46	194.89	227.15	198.69	253.31	250.53	229.81	217.76	144.18	202.19	170.03	168.31	165.1	155.79	200.83	305.19	212.95	154.11	320.87	273.32	304.96	325.13	281.97	291.18	363.22	216.58	163.51	223.05	301.68	359.37	197.06	207.89	254.59	273.38	237.37	192.59
03/13/2021	318.38	324.85	317.86	244.24	350.16	405.13	242.64	359.79	214.9	403.75	331.16	295.7	414.79	243.21	263.84	227.15	241.88	242.9	217.56	273.02	230.57	169.63	195.3	191.82	161.83	190.99	186.61	201.92	263.81	220.84	147.77	268.46	317.73	310.05	320.37	345.19	293.55	340.52	282.65	259.7	218.68	242.82	268.39	85.68	222.23	238.68	238.67	191.26	96.3
03/20/2021	312.34	305.24	307.47	241.17	352.64	412.27	369.39	337.22	274.19	403.75	388.25	473.12	514.91	290.46	245.85	201.02	310.99	270.66	273.6	296.59	217.76	178.11	229.77	143.87	174.78	168.33	217.42	194.28	212.08	235.04	173.1	288.91	283.57	323.6	206.18	276.84	303.02	275.26	256.95	293.36	284.28	246.5	200.15	77.11	118.28	206.86	203.95	182.72	96.3
03/27/2021	344.69	340.01	339.43	267.08	380.72	481.79	296.96	357.13	357.55	403.75	285.48	295.7	271.76	376.2	230.86	303.54	388.73	291.48	349.42	361.41	288.22	279.89	243.55	163.49	233.04	182.9	166.06	192.1	266.4	257.12	149.88	325.98	297.23	299.88	220.46	246.08	284.08	306.47	315.69	360.69	319.27	312.72	259.29	222.76	182.8	206.86	260.37	237.37	224.69
04/03/2021	296.25	296.08	290.64	232.21	322.56	421.51	296.96	306.68	261.22	403.75	319.74	206.99	257.46	316.7	236.86	251.28	276.43	267.19	267.01	290.7	281.81	262.92	275.72	139.51	229.8	132.72	123.26	180.09	219.84	252.39	137.22	283.8	276.74	286.33	212.53	187.98	272.24	297.96	304.67	250.08	266.79	290.65	229.72	94.24	179.22	175.03	216.97	165.65	171.19
04/10/2021	265.94	254.26	272.16	193.96	289.33	402.82	210.05	256.23	203.79	168.23	388.25	177.42	171.64	257.21	122.93	182.93	203.01	284.54	128.56	180.7	147.31	203.55	206.79	139.51	103.57	113.3	142.09	158.26	204.32	198.76	114	292.75	263.07	276.16	147.5	199.94	175.18	255.39	242.27	317.41	179.32	224.42	202.43	154.22	222.23	365.98	130.18	153.69	149.79
04/17/2021	211.26	201.8	224.31	145.88	228.28	312.3	152.1	223.04	172.29	235.52	159.87	325.27	157.34	201.22	125.93	132.67	224.6	128.39	141.75	178.74	160.12	186.59	160.84	89.37	64.73	67.98	90.73	98.23	129.32	160.9	124.55	208.37	245.99	144.01	155.43	138.42	127.84	221.34	146.83	230.84	166.2	202.35	141.02	137.08	78.86	159.12	99.81	71.72	160.49
04/24/2021	148.97	147.72	162.35	91.79	156.4	241.1	97.78	118.16	98.19	0	114.19	88.71	85.82	150.48	92.95	68.35	69.11	72.87	85.71	76.6	57.64	101.78	101.1	32.7	48.55	46.94	42.8	85.13	93.11	119.88	76	143.18	129.83	101.65	99.92	71.77	89.96	153.23	121.14	221.22	109.34	95.66	120.55	68.54	78.86	143.21	56.41	56.35	42.8
05/01/2021	108.9	109.86	121.88	69.07	111.32	161.09	97.78	114.18	57.43	134.58	79.93	59.14	57.21	71.74	86.95	34.17	77.75	55.52	52.74	60.89	57.64	161.15	55.14	34.88	38.84	33.99	37.66	62.21	43.97	96.22	38	116.33	102.49	60.99	74.54	59.81	104.16	107.83	77.09	86.57	96.22	73.58	104.63	94.24	50.18	31.82	52.07	46.11	21.4
05/08/2021	76.47	81.23	82.89	47.77	78.09	118.24	76.05	66.38	77.81	33.65	0	0	14.3	45.49	50.97	36.18	73.43	48.58	29.67	35.36	44.83	33.93	50.55	21.8	38.84	22.66	20.54	32.74	54.31	64.67	19	83.09	64.91	67.77	33.31	42.72	78.12	42.57	55.06	81.76	83.1	117.73	63.69	17.14	17.92	95.47	13.02	23.91	32.1
05/15/2021	54.19	56.97	55.94	34.51	58.39	84.01	54.32	30.54	27.79	0	34.26	0	0	26.25	14.99	22.11	17.28	31.23	9.89	17.68	25.62	33.93	32.17	21.8	25.89	22.66	8.56	27.29	38.8	53.63	31.67	70.31	44.41	71.16	38.06	27.34	49.71	42.57	36.71	57.71	83.1	77.26	40.94	17.14	32.26	0	8.68	34.15	21.4
05/22/2021	38.41	41.32	42.35	25.36	37.67	56.71	61.57	18.59	22.23	0	22.84	29.57	0	36.74	3	26.13	30.23	20.82	26.37	21.61	32.02	42.41	36.76	17.44	3.24	12.95	13.7	21.83	18.1	26.82	10.56	33.24	47.83	37.27	42.82	29.05	33.14	31.21	25.7	28.86	26.24	47.83	22.74	25.7	21.51	31.82	39.05	10.25	10.7
05/29/2021	25.84	27.43	25.31	18.24	26.67	45.99	21.73	15.93	9.26	0	22.84	0	0	15.75	20.99	6.03	4.32	10.41	6.59	9.82	6.4	25.44	16.08	19.62	3.24	8.09	6.85	10.91	36.21	18.93	19	47.3	47.83	15.25	25.38	18.8	16.57	45.4	29.37	24.05	13.12	47.83	15.92	8.57	17.92	15.91	13.02	17.08	10.7
06/05/2021	20.07	28.49	17.97	14.06	18.99	31.92	28.97	17.26	12.97	33.65	11.42	29.57	0	8.75	17.99	12.06	4.32	10.41	9.89	5.89	12.81	59.37	22.98	13.08	6.47	12.95	5.14	12.01	25.86	18.93	4.22	17.9	20.5	13.55	20.62	17.09	23.67	14.19	25.7	4.81	17.49	3.68	13.65	0	25.09	0	4.34	6.83	10.7
06/12/2021	17.84	25.67	15.08	15.84	15.13	28.98	18.11	13.28	1.85	33.65	22.84	29.57	0	17.5	6	12.06	8.64	10.41	29.67	19.64	6.4	59.37	36.76	8.72	9.71	8.09	13.7	14.19	25.86	17.35	8.44	15.34	17.08	18.64	23.79	22.22	4.73	14.19	40.38	33.66	21.87	3.68	31.84	51.41	3.58	0	0	10.25	0
06/19/2021	16.54	17.56	15.39	13.57	15.71	33.81	32.59	5.31	5.56	67.29	34.26	0	14.3	10.5	20.99	10.05	4.32	3.47	19.78	13.75	25.62	25.44	45.95	10.9	0	14.57	10.27	8.73	7.76	12.62	10.56	16.62	10.25	6.78	12.69	11.96	11.84	17.03	91.77	9.62	13.12	11.04	13.65	8.57	10.75	0	8.68	6.83	0
06/26/2021	16.74	13.61	15.47	14.55	16.55	41.37	21.73	6.64	9.26	0	45.68	0	0	17.5	23.99	18.09	4.32	6.94	13.19	11.79	12.81	25.44	34.47	19.62	25.89	16.19	10.27	14.19	7.76	9.46	21.11	7.67	17.08	11.86	30.13	13.67	2.37	11.35	44.05	4.81	13.12	22.07	15.92	0	10.75	31.82	13.02	3.42	10.7
07/03/2021	20.4	17.2	18.32	21.06	18.37	48.51	28.97	19.91	24.08	134.58	22.84	29.57	0	40.24	32.98	28.14	8.64	17.35	26.37	31.43	32.02	50.89	55.14	8.72	32.37	11.33	15.41	17.46	15.52	18.93	14.78	12.78	20.5	6.78	12.69	10.25	18.94	19.86	47.72	28.86	13.12	18.4	15.92	25.7	28.67	31.82	17.36	17.08	42.8
07/10/2021	32.12	26.51	31.76	34.69	29.06	56.5	94.16	42.48	35.2	67.29	45.68	147.85	28.61	22.75	29.98	36.18	51.83	55.52	36.26	45.18	44.83	59.37	91.91	21.8	25.89	27.52	20.54	20.74	33.62	22.08	21.11	28.12	23.92	22.03	55.51	13.67	28.41	28.38	88.1	139.47	30.62	51.51	27.29	8.57	10.75	47.74	34.72	10.25	10.7
07/17/2021	52.01	42.52	54.1	62.2	42.64	78.55	108.64	57.09	61.14	100.94	148.45	0	71.52	80.49	50.97	102.52	82.07	48.58	95.6	74.64	76.86	169.63	151.65	67.57	48.55	50.18	35.95	51.3	77.59	63.1	27.44	40.91	71.75	52.52	49.17	23.92	37.88	65.27	168.86	144.28	65.6	80.94	11.37	25.7	46.6	63.65	73.77	30.74	42.8
07/24/2021	83.32	67.13	89.69	97.81	67.97	120.34	188.32	107.54	111.16	336.46	274.06	236.56	85.82	143.48	74.96	162.83	129.58	131.86	118.67	123.74	140.91	186.59	188.41	67.57	74.44	77.69	90.73	78.59	103.45	82.03	63.33	103.55	92.25	50.83	74.54	30.76	56.82	90.81	234.93	100.99	74.35	103.01	34.12	51.41	100.36	111.38	78.11	71.72	128.39
07/31/2021	121.15	102.81	127.78	124.76	108.13	189.44	166.59	148.69	170.44	336.46	399.67	236.56	200.24	187.22	104.94	174.89	203.01	124.92	151.63	164.99	128.1	220.52	181.52	80.65	103.57	106.83	66.77	88.41	144.84	105.69	80.22	118.89	157.16	99.96	77.71	59.81	68.65	124.86	242.27	216.42	109.34	121.41	63.69	128.51	129.04	159.12	73.77	124.66	139.09
08/07/2021	149.85	131.57	156.76	148.28	138.16	227.87	217.29	180.56	159.32	302.81	239.8	295.7	71.52	213.47	155.91	227.15	241.88	176.97	220.86	218.02	185.74	237.48	220.58	102.45	184.49	132.72	77.04	112.42	144.84	104.11	109.77	166.19	126.41	105.04	104.68	73.48	151.51	110.67	249.61	307.79	153.08	117.73	97.8	154.22	121.87	127.3	99.81	124.66	160.49
08/14/2021	157	145.54	159.77	144.78	150.45	249.08	224.53	142.06	181.56	134.58	182.71	147.85	185.94	178.47	170.9	184.94	164.13	131.86	154.93	200.35	224.17	237.48	220.58	85.01	135.94	118.16	89.02	110.24	124.15	121.46	147.77	181.53	112.74	120.29	85.64	82.03	101.79	170.26	256.95	254.89	227.43	165.56	113.72	145.65	164.88	206.86	125.84	138.32	74.9
08/21/2021	162.2	163.23	167.15	152.08	147.48	236.69	166.59	124.8	194.52	100.94	308.32	118.28	114.43	171.48	176.9	207.05	155.49	111.04	210.97	198.38	153.72	330.77	222.87	165.67	139.18	123.01	118.13	98.23	193.98	118.31	130.88	213.49	194.74	121.99	112.61	109.37	71.02	187.29	253.28	250.08	144.33	213.39	138.74	145.65	93.19	111.38	130.18	122.95	128.39
08/28/2021	152.79	149.56	160.79	149.81	129.29	240.89	231.77	159.31	170.44	168.23	331.16	325.27	214.55	188.97	137.92	168.86	129.58	173.5	184.6	210.17	262.6	262.92	225.17	128.61	145.65	135.96	102.72	122.24	178.46	135.66	103.44	134.23	249.4	159.26	111.02	126.46	125.47	133.37	223.92	182.75	109.34	165.56	93.25	94.24	121.87	63.65	121.5	128.08	32.1
09/04/2021	141.06	137.22	143.44	138.02	117.04	263.79	181.07	127.45	187.11	100.94	228.38	118.28	143.03	167.98	104.94	148.76	133.9	135.33	178.01	219.99	140.91	169.63	167.73	117.71	148.89	101.97	142.09	114.6	160.35	154.59	132.99	163.63	129.83	101.65	99.92	90.57	118.37	144.72	242.27	211.61	183.69	121.41	120.55	68.54	121.87	111.38	121.5	102.46	74.9
09/11/2021	137.65	131.01	140.67	138.58	120.68	218.42	188.32	123.47	224.17	168.23	251.22	236.56	214.55	166.23	155.91	215.09	211.64	128.39	191.19	202.31	89.67	254.44	197.6	113.35	110.05	105.21	121.55	132.07	106.04	148.28	86.55	141.9	122.99	113.51	99.92	82.03	97.06	116.34	216.58	149.09	157.45	73.58	116	119.95	154.13	175.03	99.81	157.11	53.5
09/18/2021	151.68	121.99	176.02	149.08	129.2	224.51	188.32	146.04	226.02	269.17	285.48	177.42	214.55	204.72	161.9	199.01	211.64	163.09	260.42	176.78	160.12	195.07	225.17	124.25	100.34	100.35	116.41	145.16	155.18	156.16	109.77	127.84	146.91	115.21	95.16	100.82	82.86	122.02	245.94	173.13	192.44	128.77	116	162.78	143.37	143.21	164.9	146.86	107
09/25/2021	138.17	126.22	156.57	124.27	124.72	186.08	115.89	83.64	155.62	134.58	148.45	206.99	214.55	129.48	128.92	170.87	146.86	107.57	201.08	182.67	153.72	135.7	225.17	111.17	71.21	79.31	118.13	91.68	113.8	134.08	107.66	159.8	160.57	76.24	93.57	88.86	75.75	161.75	249.61	96.18	139.95	117.73	70.51	119.95	182.8	159.12	104.15	131.49	139.09
10/02/2021	116.88	103.72	134.46	104.81	104.71	160.46	152.1	77	188.97	168.23	114.19	147.85	85.82	118.98	140.92	150.77	125.26	90.22	145.04	127.67	115.29	144.18	128.67	122.07	100.34	64.74	68.48	93.87	77.59	113.57	111.88	113.77	82	86.41	85.64	70.06	63.92	104.99	220.25	96.18	122.46	132.45	70.51	51.41	82.44	143.21	65.09	116.12	21.4
10/09/2021	111.57	85.39	144.81	95.04	94.24	149.32	112.27	111.52	114.86	33.65	57.1	118.28	100.12	131.23	113.93	114.58	77.75	100.63	135.15	88.39	147.31	84.81	133.26	93.73	74.44	82.55	85.6	92.77	43.97	96.22	109.77	86.93	71.75	72.85	93.57	70.06	78.12	127.7	154.17	48.09	61.23	84.62	97.8	25.7	139.79	159.12	99.81	90.51	0
10/16/2021	94.66	69.52	119.5	82.21	78.75	153.95	86.92	110.19	81.51	201.88	91.35	118.28	100.12	108.48	101.94	106.54	138.22	107.57	118.67	125.71	96.07	76.33	176.92	50.14	80.92	79.31	66.77	55.66	82.76	55.21	84.44	75.42	51.25	59.3	57.1	83.74	40.24	68.1	110.12	52.9	69.98	69.9	59.14	34.27	103.95	31.82	73.77	87.09	107
10/23/2021	75.52	58.67	95.51	65.76	58.92	130.21	68.81	91.61	70.4	0	45.68	88.71	114.43	87.49	62.96	58.3	86.39	83.28	62.63	70.71	64.05	50.89	91.91	45.78	67.97	72.84	37.66	58.94	62.07	70.98	73.89	48.58	30.75	67.77	42.82	42.72	30.78	70.94	128.48	72.14	65.6	66.22	93.25	59.97	68.1	47.74	117.16	64.89	64.2
10/30/2021	67.22	51.05	84.38	62.14	52.53	110.05	76.05	58.42	59.28	100.94	102.77	59.14	42.91	89.24	59.96	62.32	60.47	69.4	92.3	64.82	44.83	135.7	78.12	63.21	106.81	51.79	54.78	37.11	85.35	45.75	76	58.8	41	45.74	33.31	56.39	37.88	70.94	132.15	100.99	91.85	25.75	79.61	42.84	60.93	31.82	56.41	63.18	64.2
11/06/2021	78.74	54.08	94.61	81.17	71.34	93.46	162.97	69.04	103.75	100.94	216.96	177.42	85.82	124.23	101.94	88.45	125.26	83.28	98.89	129.64	102.48	84.81	73.53	98.09	90.63	79.31	83.89	80.77	54.31	58.36	92.89	63.92	85.41	72.85	63.44	46.14	26.04	42.57	117.47	43.28	69.98	36.79	43.21	111.38	75.27	95.47	121.5	88.8	53.5
11/13/2021	97.03	68.96	110.2	102.9	88.34	130.84	123.13	91.61	140.8	370.11	274.06	147.85	143.03	129.48	107.94	120.61	190.05	142.27	151.63	147.31	160.12	127.22	149.35	104.63	158.6	55.03	116.41	106.96	93.11	58.36	126.66	77.98	64.91	66.08	71.37	54.68	61.55	31.21	132.15	76.95	118.09	62.54	54.59	68.54	96.78	222.77	160.56	141.74	85.6
11/20/2021	119.95	88.28	125.12	127.59	117.31	172.85	170.21	88.95	226.02	235.52	274.06	177.42	128.73	148.73	176.9	130.66	185.73	173.5	184.6	188.56	262.6	186.59	176.92	152.59	226.57	147.29	130.11	105.87	80.18	104.11	143.55	86.93	58.08	62.69	50.75	95.7	56.82	68.1	256.95	81.76	131.21	77.26	56.86	102.81	132.62	254.59	177.92	158.81	53.5
11/27/2021	121.56	82.57	127.27	113.77	128.93	198.68	159.34	110.19	159.32	269.17	102.77	147.85	114.43	138.23	113.93	116.59	133.9	128.39	125.26	149.28	198.55	178.11	211.39	93.73	148.89	116.54	126.69	123.34	98.28	67.83	137.22	74.15	64.91	76.24	47.58	49.56	82.86	73.78	245.94	76.95	135.58	66.22	54.59	119.95	154.13	95.47	173.58	160.52	139.09
12/04/2021	192.21	153.36	183.64	176.21	208.75	330.36	231.77	160.64	238.99	370.11	182.71	147.85	157.34	195.97	200.88	207.05	241.88	183.91	148.34	253.38	256.19	288.37	252.74	176.56	203.91	163.48	166.06	158.26	193.98	159.32	183.66	198.15	140.08	96.57	104.68	97.41	106.53	170.26	370.75	158.7	249.29	110.37	100.08	179.92	164.88	190.94	182.26	220.29	96.3
12/11/2021	264.55	194.82	258.17	306.32	256.18	403.24	463.55	273.49	452.04	504.69	456.77	502.69	572.13	321.95	485.71	410.08	513.99	392.1	593.35	546.04	512.38	508.88	450.34	285.56	368.98	271.92	273.92	237.94	276.74	242.92	291.32	193.03	266.49	166.04	147.5	184.56	191.75	195.8	561.63	226.03	415.49	128.77	186.51	248.46	326.18	286.42	308.1	293.72	299.59
12/18/2021	958.16	593.14	986.17	1598.69	712.69	865.71	2415.52	1400.64	3095.72	2489.81	2991.82	3223.14	2860.64	2244.93	2074.78	2886.67	3252.41	2772.49	3273.33	3062.14	2433.83	2705.56	2164.4	1405.98	1718.66	1404.93	1193.25	1243.18	1169.04	1094.73	1728.93	798.98	796.04	804.76	750.18	581.02	660.48	686.72	2940.3	788.71	1954.99	717.42	618.66	1010.98	2397.93	1368.43	1592.57	1656.45	1744.02
12/25/2021	2036.87	1965.37	2052.03	2266.34	1879.36	2128.98	2716.1	1906.46	2808.56	3633.77	3231.62	3400.56	2545.97	2607.12	2329.63	2856.51	2578.6	2956.4	2406.38	2973.75	2984.64	3104.18	3076.58	1778.73	2162.08	2290.29	1929.4	1866.41	2423.42	2134.25	2212.36	2311.29	2159.22	1817.92	1651.04	1655.91	1709.21	2482.97	3634.07	2356.52	2374.85	2233.2	1849.14	2090.5	3061.03	2959.63	1952.74	2257.56	2022.21
01/01/2022	3282.97	3880.18	3074.73	2616.8	3470.4	4015.18	2799.4	2489.29	2121.24	2422.52	1827.06	3873.68	1616.26	2656.12	1840.91	2309.73	1546.3	3015.39	1269.12	2186.12	2606.76	3417.99	3292.56	1242.49	1754.26	2366.37	1790.73	2400.13	3602.8	2599.59	2163.8	4164.92	3190.99	3391.87	2989.64	2942.69	3262.17	3717.36	3755.21	3472.26	1863.14	3524.55	3293.43	2321.83	2810.13	2673.22	1839.92	2095.33	1497.93
01/08/2022	3146	3610.4	2969.8	2689.31	3300.07	3542.84	3331.75	2782.69	2173.12	2725.33	1712.87	3252.71	2102.57	2449.65	2248.67	2776.1	1658.6	3136.83	1588.87	2307.9	3381.74	4605.38	3225.92	1663.2	1935.51	2562.22	2194.75	2736.3	2868.27	2807.81	2142.69	3674.03	2989.42	2881.9	2456.74	2674.4	2509.36	3484.67	7591.18	3448.22	2226.15	2917.5	2551.95	2390.37	3272.51	3277.87	2108.96	2233.65	1947.31
01/15/2022	1434.53	1426.52	1445.72	1161.66	1571.35	1683.95	1358.05	1490.92	839.23	1345.84	650.89	946.24	1001.22	1202.08	1139.33	1264.42	924.32	1391.45	768.06	1127.43	1133.65	1653.87	1332.65	778.19	970.99	1066.65	760.12	1094.74	972.47	1255.63	994.29	1555.77	1216.27	1016.54	1086.42	1187.67	1141.05	1379.11	3109.15	1192.69	1172.12	1169.94	1043.98	1045.25	1419.4	1272.96	1058.82	1147.56	631.27
01/22/2022	665.46	547.59	711.9	611.16	697.83	799.34	713.43	718.24	477.97	874.8	628.05	502.69	758.07	647.41	674.6	617.14	522.63	700.93	553.8	644.25	742.96	890.54	850.14	479.56	631.15	662	751.56	737.83	545.72	612.04	523.53	603.39	413.39	482.86	488.49	468.23	530.28	553.35	1053.51	500.16	599.18	533.47	509.48	539.76	591.42	1177.49	655.25	679.66	470.78
01/29/2022	315.24	236.21	342.04	326.95	312.75	378.25	391.12	347.84	327.91	504.69	274.06	354.84	300.37	337.7	344.8	379.93	332.58	416.39	293.38	408.55	403.5	644.58	436.56	279.02	346.32	349.61	352.67	354.73	243.12	321.79	335.65	305.53	170.82	240.58	217.28	232.41	196.49	326.33	1009.46	173.13	310.52	206.03	245.64	282.73	408.62	365.98	338.48	382.52	160.49
02/05/2022	169.61	140.32	183.68	181	154.71	212.75	264.37	165.95	231.58	437.4	159.87	177.42	157.34	164.48	218.87	186.95	228.92	235.96	197.78	221.95	236.98	491.92	211.39	172.21	239.51	190.99	205.44	182.27	137.08	132.5	181.55	153.4	122.99	166.04	114.19	116.2	104.16	141.88	557.96	72.14	161.82	95.66	84.16	188.49	193.55	365.98	251.69	215.17	128.39
02/12/2022	101.25	68.11	107.15	122.74	93.08	133.36	202.8	116.83	153.77	33.65	114.19	236.56	71.52	110.23	125.93	116.59	120.94	152.68	115.37	168.92	153.72	296.85	186.11	98.09	126.23	137.58	124.97	140.8	98.28	148.28	151.99	69.03	68.33	84.71	76.13	71.77	56.82	93.64	385.43	52.9	100.59	44.15	56.86	85.68	236.57	206.86	160.56	163.94	64.2
02/19/2022	66.34	38.36	69.81	89.27	59.36	85.69	105.02	94.26	100.04	168.23	114.19	118.28	143.03	78.74	125.93	104.53	120.94	86.75	89	108.03	140.91	212.03	165.43	74.11	90.63	93.88	106.14	112.42	67.25	69.41	101.33	52.41	47.83	69.46	44.41	39.3	28.41	45.4	363.41	38.47	48.11	36.79	45.49	68.54	111.11	175.03	121.5	102.46	74.9
02/26/2022	49.3	28.13	48.17	76.01	42.37	59.86	94.16	63.73	100.04	67.29	182.71	147.85	157.34	82.24	107.94	110.56	116.62	121.45	115.37	98.21	83.26	110.26	151.65	85.01	71.21	67.98	94.16	69.85	54.31	53.63	61.22	44.74	27.33	23.72	38.06	35.89	37.88	22.7	227.59	62.52	83.1	36.79	31.84	59.97	111.11	206.86	91.13	111	64.2
03/05/2022	47.64	25.24	45.43	83.56	37.23	52.72	152.1	61.07	118.57	67.29	125.61	384.41	228.85	90.99	116.93	106.54	60.47	104.1	95.6	100.17	134.5	169.63	190.71	58.85	116.52	61.51	124.97	101.51	59.49	93.07	63.33	66.48	68.33	44.05	23.79	34.18	33.14	56.75	172.53	38.47	118.09	36.79	22.74	51.41	100.36	111.38	104.15	88.8	42.8
03/12/2022	50.93	22	58.67	91.05	32.74	44.31	105.02	86.3	111.16	201.88	102.77	147.85	214.55	118.98	137.92	138.7	112.3	100.63	108.78	121.78	224.17	178.11	130.97	98.09	71.21	111.68	94.16	97.14	72.42	100.96	105.55	49.86	44.41	49.13	36.48	29.05	33.14	45.4	201.89	33.66	74.35	36.79	31.84	59.97	136.21	206.86	134.52	124.66	107
03/19/2022	66.96	32.58	70.78	125.56	44.95	52.51	181.07	110.19	151.91	235.52	262.64	325.27	443.4	157.48	173.9	176.9	142.54	159.62	184.6	180.7	211.36	305.33	193	111.17	200.67	140.82	169.49	148.44	80.18	83.6	128.77	53.69	30.75	54.22	55.51	52.98	47.35	65.27	319.36	72.14	126.83	25.75	18.2	94.24	175.63	206.86	208.29	157.11	96.3
03/26/2022	99.25	46.19	100.75	192.18	67	84.01	264.37	176.57	290.86	100.94	296.9	502.69	486.31	216.97	281.83	283.44	259.16	284.54	220.86	296.59	358.67	305.33	307.89	185.28	226.57	263.83	292.75	229.21	111.21	159.32	227.99	80.54	37.58	74.55	57.1	68.36	44.98	56.75	447.84	86.57	183.69	69.9	70.51	94.24	275.99	350.06	295.08	211.75	213.99
04/02/2022	121.07	55.35	121.1	220.97	90.73	118.45	282.47	244.28	316.8	134.58	342.57	532.26	371.88	260.71	374.78	398.02	211.64	315.77	313.16	343.73	275.41	296.85	319.38	204.9	294.53	276.78	231.12	245.58	126.73	181.4	253.32	106.1	71.75	98.27	69.78	70.06	66.28	90.81	510.24	81.76	271.16	95.66	77.33	248.46	329.76	254.59	264.71	276.65	353.08
04/09/2022	162.54	75.38	156.76	300.36	125.03	159.41	365.77	269.51	468.71	706.57	308.32	443.55	529.22	300.96	347.79	406.06	319.63	374.75	273.6	449.79	390.69	339.25	427.37	350.95	430.47	343.14	354.38	378.74	227.6	367.54	413.76	152.13	112.74	140.62	90.4	153.8	113.63	147.56	506.57	197.18	310.52	62.54	138.74	274.16	387.11	525.1	481.68	425.21	288.89
04/16/2022	193.23	97.38	181.8	335.97	159.9	209.6	398.36	296.06	452.04	336.46	308.32	680.11	529.22	307.96	413.76	454.31	453.52	440.68	332.94	428.19	531.6	474.96	533.06	427.24	424	526.04	443.4	379.83	261.22	342.3	455.98	182.81	109.33	162.65	107.85	150.38	132.57	136.21	572.64	240.46	398	103.01	136.47	205.62	505.39	795.6	551.11	403.01	278.19
04/23/2022	169.71	94.27	156.61	248.97	168.38	199.94	307.83	224.37	348.29	538.34	331.16	473.12	214.55	285.21	320.81	371.89	323.95	333.12	217.56	286.77	365.07	364.7	386.01	274.66	313.95	386.84	326.99	273.96	230.19	239.77	299.77	112.5	119.58	144.01	93.57	129.87	101.79	139.05	488.21	139.47	271.16	88.3	104.63	137.08	293.92	636.48	303.76	302.26	213.99
[truncated: 134 more columns]
